# Supplementary material for: Identification of Bacillus anthracis Strains from Animal Cases in Ethiopia and Genetic Characterization by Whole-Genome Sequencing
Source: Pathogens. 2025 Jan 7;14(1):39. doi: 10.3390/pathogens14010039 (PMC11768497; doi:10.3390/pathogens14010039)
Supplement: Supplementary file 1 [file pathogens-14-00039-s001.zip]

Archive with 2 entries (2 files):
- pathogens-3375372-figure.pdf
- pathogens-3375372-supplementary.xlsx
