# Supplementary material for: Identification of Bacillus anthracis Strains from Animal Cases in Ethiopia and Genetic Characterization by Whole-Genome Sequencing
Source: Pathogens. 2025 Jan 7;14(1):39. doi: 10.3390/pathogens14010039 (PMC11768497; doi:10.3390/pathogens14010039)
Supplement: Supplementary file 1 [file pathogens-14-00039-s001.zip › pathogens-3375372-supplementary.xlsx]

## Sheet: Global 
Accession number	ID Strain	Country	Year	Source	canSNP group	Phylogenetic group	Clade	Reference
SRR2968197	A11193	Bulgaria	missing data	Cow	A.Br.105	Tsiankovskii	A	[18]
SRR10402317	HCT116	China	NA	NA	NA	NA		[18]
SRR2968200	A0150	Italy	1995	Human	A.Br.126	NA	A	[18]
SRR10382397	3016	Iran	1936	Cow	A.Br.161	Heroin	A	[18]
SRR30598662	BA1	Ethiopia	2019	Goat	A.Br.161	Heroin	A	Current Study
SRR30598660	BA4	Ethiopia	2022	Goat	A.Br.161	Heroin	A	Current Study
SRR1285612	A0897	Ethiopia	2000	Donkey	A.Br.161	Heroin	A	[18]
SRR1999695	A4606	Scotland	2010	Human	A.Br.161	Heroin	A	[18]
SRR1999718	A4568	Norway	2000	Human	A.Br.161	Heroin	A	[18]
SRR1999710	A4622	United Kingdom	2013	Human	A.Br.161	Heroin	A	[18]
SRR1999716	A4566	Denmark	2012	Human	A.Br.161	Heroin	A	[18]
SRR10382406	R067-04	Bulgaria	1960/1979	Soil	A.Br.108	Tsiankovskii	A	[18]
SRR2094271	London 499	UK	2006	missing data	A.Br.153	NA	A	[18]
SRR2968201	A0303	Canada	missing data	Cow	A.Br.009	WNA	A	[18]
SRR2968203	A0362	Norway	missing data	Cow	A.Br.105	Tsiankovskii	A	[18]
SRR2968205	A0417	Hangary	missing data	missing data	A.Br.118	SIT	A	[18]
SRR2968207	A0675	China	1982	Soil	A.Br.118	SIT	A	[18]
SRR2968166	A0464	Indonesia	missing data	Cow	A.Br.047	Vollum	A	[18]
SRR10382404	A186	France	1996	Human	A.Br.127	Pasteur	A	[18]
SRR2968193	A0103	Turkey	missing data	Cow	A.Br.093	Australia94	A	[18]
DRR150094	Shikan-NIID	Japan	1928	missing data	A.Br.081	Ames	A	[18]
NC_007530.2	AmesAncestor	USA	1981	Cow	A.Br.Ames	Ames	A	[18]
SRR2968190	A0081	Germany	1998	Soil	A.Br.054	V770	A	[18]
SRR2968191	A0096	South Africa	1939	missing data	A.Br.054	V770	A	[18]
SRR2968195	A1101	Argentina	missing data	missing data	NA			[18]
SRR10743066	BF1	Germany	2009	Cow	B.Br.003	B Branch	B	[18]
SRR2968134	A0091	South Africa	1939	missing data	B.Br.003	B Branch	B	[63]
SRR5810957	BC031	Russia	1982	missing data	B.Br.002	B Branch	B	[53]
SRR2968152	A0026	UK	1992	missing data	A.Br.034	Ancient A	A	[18]
SRR2968151	A0017	Zambia	missing data	missing data	A.Br.034	Ancient A	A	[18]
ERR6097456	AN16-83D	Tanzania	2016	Animal not specified	A.Br.034	Ancient A	A	[18]
SRR2968187	A2075	Tanzania	1999	Baboon	A.Br.034	Ancient A	A	[18]
SRR2968150	A0006	Australia	missing data	missing data	A.Br.034	Ancient A	A	[18]
SRR30598661	BA2	Ethiopia	2021	Cow	A.Br.034	Ancient A	A	Current Study
SRR305986659	BA5	Ethiopia	2022	Cow	A.Br.034	Ancient A	A	Current Study
SRR30598658	BA6	Ethiopia	2023	Cow	A.Br.034	Ancient A	A	Current Study
